# Supplementary material for: Cochlin Induced TREK-1 Co-Expression and Annexin A2 Secretion: Role in Trabecular Meshwork Cell Elongation and Motility
Source: PLoS One. 2011 Aug 23;6(8):e23070. doi: 10.1371/journal.pone.0023070 (PMC3160293; doi:10.1371/journal.pone.0023070)
Supplement: Table S1 — Information of tissue donors. A categorical and relevant medical details of donors have been provided. (XLS) [file pone.0023070.s003.xls]

## Sheet: TableS1
Table S1: Donor information
Normal Eyes
FLEB#*	Age	Gender	Race	Time (h)	C/D**	Clinical Diagnosis	Neuropathological Diagnoses
0804 014	82	M	W	N/A	N/A	No history of ocular disease	No record of abnormalities
0706-047	49	M	W	N/A	N/A	No history of ocular disease	No record of abnormalities
0706-046	76	M	W	N/A	N/A	No history of ocular disease	No record of abnormalities
0704-046	81	F	W	N/A	N/A	No history of ocular disease	No record of abnormalities
0702-034	40	M	W	12	N/A	No history of ocular disease	No record of abnormalities
0702-024	55	F	W	18	N/A	No history of ocular disease	No record of abnormalities
0702-014	65	F	W	N/A	N/A	No history of ocular disease	No record of abnormalities
0702-025	59	M	W	24	N/A	No history of ocular disease	Normal Aging
0702-033	66	F	W	8	N/A	No history of ocular disease	No record of abnormalities
0702-036	79	M	W	16	N/A	No history of ocular disease	No record of abnormalities
0702-018	58	M	W	18	N/A	No history of ocular disease	Normal Aging
0703-016	85	M	W	N/A	N/A	No history of ocular disease	Normal Aging
Glaucoma Eyes
NI#*	Age	Gender	Race	Time (h)	C/D**	Clinical Diagnosis	Glaucoma Scaling***
1	59	M	W	9	0.8	Glaucoma (POAG)	Glaucoma severity= 2
2	55	F	W	4.5	0.7	Glaucoma (POAG)	Glaucoma severity= 2
3	60	F	W	4	0.9	Glaucoma (POAG)	Glaucoma severity= 3
4	79	F	W	10	0.7	Glaucoma (POAG)	Glaucoma severity= 2
5	66	M	W	14	0.6	Glaucoma (POAG)	Glaucoma severity= 2
6	78	M	W	12	0.6	Glaucoma (POAG)	Glaucoma severity= 3
7	74	F	W	8	0.7	Glaucoma (POAG)	Glaucoma severity= 3
8	70	M	W	10	0.6	Glaucoma (POAG)	Glaucoma severity= 2
9	62	F	W	6	0.9	Glaucoma (POAG)	Glaucoma severity= 3
10	79	F	W	14	0.8	Glaucoma (POAG)	Glaucoma severity= 2
11	80	M	W	5	0.9	Glaucoma (POAG)	Glaucoma severity= 3
12	67	F	W	8	0.6	Glaucoma (POAG)	Glaucoma severity= 2
* Our internal sample identification number, W indicates Caucasian. **C/D = Cup to disc ratio. POAG= primary open angle glaucoma. Clinical diagnosis and Glaucoma scaling is based on a static perimetry threshold test (24-2), glaucomatous hemifield test and mean field defect (MD) where MD mild = 0 to -2, MD moderate =-2 to -10 and MD severe is greater than -10; 1= Mild glaucoma. 2= Moderate glaucom…
